# Supplementary material for: Evaluation of Gilthead Seabream (Sparus aurata) Immune Response after LCDV-Sa DNA Vaccination
Source: Animals (Basel). 2021 May 29;11(6):1613. doi: 10.3390/ani11061613 (PMC8228267; doi:10.3390/ani11061613)
Supplement: Supplementary file 1 [file animals-11-01613-s001.zip]

Archive with 4 entries (2 files):
- animals-1225635-supplementary/
- animals-1225635-supplementary/Tables S/
- animals-1225635-supplementary/Tables S/Table S1.pdf
- animals-1225635-supplementary/Tables S/Table S2.pdf
